# Supplementary material for: Pervaporation Dehydration Mechanism and Performance of High-Aluminum ZSM-5 Zeolite Membranes for Organic Solvents
Source: Int J Mol Sci. 2024 Jul 14;25(14):7723. doi: 10.3390/ijms25147723 (PMC11277172; doi:10.3390/ijms25147723)
Supplement: Supplementary file 1 [file ijms-25-07723-s001.zip]

Archive with 1 entries (1 files):
- ijms-3091056-supplementary.pdf
